# Supplementary material for: Holography Meets Theranostics: DFT/TDDFT Insights into Ru–NO@M20 (M = Au, Ag) and Ru–NO@Au10Ag10(Pc) Nanohybrids as Phase-Switchable Molecular Devices
Source: Int J Mol Sci. 2025 Dec 16;26(24):12113. doi: 10.3390/ijms262412113 (PMC12733141; doi:10.3390/ijms262412113)
Supplement: Supplementary file 1 [file ijms-26-12113-s001.zip]

Archive with 1 entries (1 files):
- ijms-4007686-supplementary.pdf
